# Supplementary material for: Elasnin Effectively Eradicates Daptomycin-Resistant Methicillin-Resistant Staphylococcus aureus Biofilms
Source: Microbiol Spectr. 2022 Feb 23;10(1):e02320-21. doi: 10.1128/spectrum.02320-21 (PMC8865424; doi:10.1128/spectrum.02320-21)
Supplement: SUPPLEMENTAL FILE 2 — Supplemental material. Download SPECTRUM02320-21_Supp_2_seq10.xlsx, XLSX file, 0.03 MB [file spectrum02320-21_supp_2_seq10.xlsx]

## Sheet: Sheet0
Table S1. Differentially expressed proteins in the DAPR biofilms compared to the WT in the absence of antibiotic and presence of elasnin.
Strain	Uniprot ID	Fold change	p-value	Gene	Protein names	Cellular component
DAPR compared to WT (absence of antibiotic)	Q2G126	6.41859	0.000366877	SAOUHSC_00330	Uncharacterized protein
	Q2FW37	6.25668	0.0045422	truA	tRNA pseudouridine synthase A (EC 5.4.99.12)
	Q2G0F1	6.02016	0.000832166	SAOUHSC_00618	Uncharacterized protein	integral component of membrane
	Q2FZ78	5.18282	6.73647e-05	SAOUHSC_01163	Pseudouridine synthase (EC 5.4.99.-)
	Q2FZW2	5.12442	0.00649116	SAOUHSC_00873	NifU domain-containing protein
	Q2FUS7	4.91136	0.000291224	trhO	tRNA uridine(34) hydroxylase (EC 1.14.-.-)
	Q2G0E7	4.7072	0.0152143	SAOUHSC_00659	Uncharacterized protein
	Q2FZ30	4.28559	0.0002473	xerC	Tyrosine recombinase XerC	cytoplasm
	Q9F0R1	4.06538	0.000750629	sarR	HTH-type transcriptional regulator SarR (Staphylococcal accessory regulator R)	cytoplasm
	Q2FVB4	4.03428	0.000233379	SAOUHSC_02820	ABC transporter domain-containing protein
	Q2FXF3	3.94445	0.00345508	SAOUHSC_01896	Uncharacterized protein
	Q2G1U5	3.84444	0.0219695	mecA	Adapter protein MecA
	Q2G0J7	3.63649	0.0268745	ung	Uracil-DNA glycosylase (UDG) (EC 3.2.2.27)	cytoplasm
	Q2FXI2	3.58309	0.0181014	trmB	tRNA (guanine-N(7)-)-methyltransferase (EC 2.1.1.33)	tRNA methyltransferase complex
	gene_2659	3.35935	0.00507337	gene_2659	Uncharacterized protein
	Q2G2M7	3.35631	0.00183609	SAOUHSC_00510	Serine acetyltransferase (EC 2.3.1.30)	cytosol
	Q2FXG1	3.14607	0.0325177	ribBA	Riboflavin biosynthesis protein RibBA [Includes: 3,4-dihydroxy-2-butanone 4-phosphate synthase (EC 4.1.99.12)	cytosol
	Q2FW31	3.09517	0.00167767	rpsK	30S ribosomal protein S11	cytosolic small ribosomal subunit
	Q2FXQ9	3.05213	0.000512472	hemA	Glutamyl-tRNA reductase (GluTR) (EC 1.2.1.70)
	Q2G257	2.91627	0.00028714	SAOUHSC_01477	Uncharacterized protein	integral component of membrane
	Q2G1F2	2.88932	3.83895e-05	azoR	FMN-dependent NADH-azoreductase (EC 1.7.1.17)
	Q2FXG9	2.88238	0.000343042	SAOUHSC_01878	Uncharacterized protein
	P48940	2.87095	0.000275433	rpsG	30S ribosomal protein S7	cytosolic small ribosomal subunit
	Q2FXV7	2.86992	0.00173532	SAOUHSC_01724	TPR_REGION domain-containing protein
	Q2G0I5	2.86677	0.0097765	SAOUHSC_00580	UPF0741 protein SAOUHSC_00580
	Q2G111	2.8066	4.55154e-05	rpsR	30S ribosomal protein S18	cytosolic small ribosomal subunit
	gene_1895	2.76624	0.00465723	gene_1895	Uncharacterized protein
	Q2FV28	2.76575	0.00370536	queH	Epoxyqueuosine reductase QueH (EC 1.17.99.6)
	Q2FYG5	2.7462	0.000388326	SAOUHSC_01487	Menaquinone biosynthesis methyltransferase, putative (EC 2.1.1.-)
	Q2FY74	2.74607	0.000375293	xerD	Tyrosine recombinase XerD	cytoplasm
	Q2FY15	2.72638	2.52687e-05	cshB	DEAD-box ATP-dependent RNA helicase CshB (EC 3.6.4.13)	cytosol
	Q2FW10	2.72028	0.00139417	rpsS	30S ribosomal protein S19	cytosolic small ribosomal subunit
	gene_2520	2.70282	0.0334692	gene_2520	Uncharacterized protein
	Q2G1L4	2.61658	0.00472963	SAOUHSC_00108	Uncharacterized protein
	gene_1931	2.61242	0.00011283	gene_1931	Uncharacterized protein
	Q2FUV7	2.61045	0.00330197	SAOUHSC_02994	Uncharacterized protein
	Q2G0K5	2.59226	0.0328913	SAOUHSC_00555	Hydrolase, haloacid dehalogenase-like	cytosol
	Q2FZV0	2.57023	0.00108931	SAOUHSC_00890	Uncharacterized protein
	Q2FXZ7	2.56765	0.0108114	rpsU	30S ribosomal protein S21	ribosome
	Q2G1Z3	2.55007	0.0012334	SAOUHSC_00652	Iron compound ABC transporter, ATP-binding protein
	Q2G0V3	2.5337	0.00361334	SAOUHSC_00422	Trans-sulfuration enzyme family protein, putative	cytoplasm
	Q2FX98	2.51283	0.00660443	SAOUHSC_01979	HTH cro/C1-type domain-containing protein
	Q2FY19	2.51036	0.00355591	fur	Ferric uptake regulation protein (Ferric uptake regulator)	cytoplasm
	Q2FW15	2.4659	0.00339719	rpsQ	30S ribosomal protein S17	cytosolic small ribosomal subunit
	Q2FXT4	2.46375	0.0298565	ruvB	Holliday junction ATP-dependent DNA helicase RuvB (EC 3.6.4.12)
	Q2FVM0	2.46171	0.0031345	SAOUHSC_02682	Uroporphyrinogen III methylase (EC 2.1.1.107)
	Q2FXZ6	2.44899	0.000471511	SAOUHSC_01679	Uncharacterized protein
	Q2FXK6	2.41832	0.000233152	rpsD	30S ribosomal protein S4	small ribosomal subunit
	Q2FW03	2.40786	1.35026e-06	topB	DNA topoisomerase 3 (EC 5.6.2.1)
	P0A086	2.40101	1.06096e-05	msrA2	Peptide methionine sulfoxide reductase MsrA 2 (Protein-methionine-S-oxide reductase 2) (EC 1.8.4.11)	cytoplasm
	Q2FZY0	2.35035	0.00192346	SAOUHSC_00854	Uncharacterized protein	integral component of membrane
	gene_1917	2.34334	0.0297491	gene_1917	Uncharacterized protein
	Q2G0Q2	2.31864	0.00294865	SAOUHSC_00497	HTH-type transcriptional regulator NorG
	Q2G1C4	2.27897	0.0141575	tarJ	Ribulose-5-phosphate reductase 2 (Ribulose-5-P reductase 2) (EC 1.1.1.405)
	gene_2413	2.27753	0.000371984	gene_2413	Uncharacterized protein
	Q2FVP2	2.25718	0.0269663	SAOUHSC_02660	Uncharacterized protein	integral component of membrane
	Q2FY33	2.23627	0.0155921	gcvT	Aminomethyltransferase (EC 2.1.2.10)	cytosol
	Q2FXH0	2.22121	0.019199	SAOUHSC_01877	Elp3 domain-containing protein
	Q2G1C5	2.21283	0.00130459	SAOUHSC_00200	Membrane protein, putative	integral component of membrane
	Q2FW23	2.21089	0.0160131	rpsE	30S ribosomal protein S5	cytosolic small ribosomal subunit
	Q2FV02	2.19964	0.00187674	SAOUHSC_02942	Anaerobic ribonucleoside-triphosphate reductase, putative (EC 1.17.4.2)
	Q2G282	2.16188	0.0151597	perR	Peroxide-responsive repressor PerR	cytoplasm
	Q2G0B0	2.13653	0.00137955	SAOUHSC_00695	CobW C-terminal domain-containing protein
	Q2FY23	2.13027	0.00203547	SAOUHSC_01650	5-formyltetrahydrofolate cyclo-ligase (EC 6.3.3.2)
	gene_157	2.12478	0.00100792	gene_157	Uncharacterized protein
	Q2FY55	2.12107	0.00561975	SAOUHSC_01610	UPF0403 protein SAOUHSC_01610
	Q2FZP7	2.08727	0.0182233	ugtP	Processive diacylglycerol beta-glucosyltransferase (EC 2.4.1.315)	plasma membrane
	Q2G0U3	2.08021	0.0102507	SAOUHSC_00434	Transcriptional regulator, lysR family, putative	protein-DNA complex
	Q2G2U5	2.06289	0.0040847	SAOUHSC_00024	Lactamase_B domain-containing protein
	Q2G2Q3	2.04709	0.00316007	truB	tRNA pseudouridine synthase B (EC 5.4.99.25)
	Q2FXE0	2.03522	0.00240503	SAOUHSC_01923	Peptidase_M78 domain-containing protein
	Q2G242	2.03182	0.00752672	SAOUHSC_00508	TRAM domain-containing protein	integral component of membrane
	Q2G104	2.03127	0.014106	SAOUHSC_00357	HTH cro/C1-type domain-containing protein
	Q2FW65	0.496393	0.00397079	SAOUHSC_02442	Uncharacterized protein	integral component of membrane
	Q2FVK1	0.495257	0.000982009	hlgB	Gamma-hemolysin component B (H-gamma-1) (H-gamma-I) (Leukocidin f subunit)	extracellular region
	Q2FYP6	0.491518	0.0156343	pstS	Phosphate-binding protein PstS (PBP)	plasma membrane
	Q2FV13	0.490237	0.00546415	SAOUHSC_02930	Signal transduction protein TRAP (Target of RNAIII-activating protein)
	Q2FZ03	0.488474	0.000597933	SAOUHSC_01268	Thiamine_BP domain-containing protein
	Q2G1K3	0.480739	0.00868004	SAOUHSC_00119	Capsular polysaccharide synthesis enzyme Cap8F
	Q2FYI7	0.480575	0.0340797	SAOUHSC_01459	Uncharacterized protein	integral component of membrane
	Q2G0S5	0.479408	0.000721349	spoVG	Putative septation protein SpoVG
	Q2FZD2	0.47745	0.00419363	trxA	Thioredoxin (Trx)	cytoplasm
	Q2G136	0.477124	0.00322632	SAOUHSC_00319	Bac_luciferase domain-containing protein	cytosol
	Q2FV57	0.476975	0.00125136	crtP	4,4'-diaponeurosporene oxygenase (EC 1.14.99.-)
	Q2FUX3	0.476458	3.78972e-05	isaB	Immunodominant staphylococcal antigen B	extracellular region
	Q2G1U8	0.476404	8.72188e-07	SAOUHSC_02690	ZinT domain-containing protein
	Q2G0D4	0.472756	0.0119681	SAOUHSC_00671	Probable autolysin SsaALP (EC 3.5.1.28)
	gene_1967	0.465102	0.00439756	gene_1967	Uncharacterized protein
	P14738	0.461351	0.000344531	fnbA	Fibronectin-binding protein A (FnbpA)	cell wall
	Q2FUW9	0.457204	0.00138919	sasF	Surface protein F	cell wall
	Q2G273	0.456144	0.00553975	ureG	Urease accessory protein UreG	cytoplasm
	Q2G2K5	0.454287	0.0152952	ureC	Urease subunit alpha (EC 3.5.1.5)	cytoplasm
	Q2FWN3	0.451357	0.0177878	groS	10 kDa chaperonin (GroES protein) (Protein Cpn10)	cytoplasm
	Q2FVE7	0.4502	0.00219898	cntA	Metal-staphylopine-binding protein CntA	ATP-binding cassette (ABC) transporter complex
	Q2FZ21	0.449363	0.000582243	frr	Ribosome-recycling factor (RRF)	cytoplasm
	Q2G2C9	0.449232	0.00512842	SAOUHSC_01245	Ribosomal_L7Ae domain-containing protein
	Q2G1T9	0.439988	0.00139834	rpoZ	DNA-directed RNA polymerase subunit omega (RNAP omega subunit) (EC 2.7.7.6)
	Q2G015	0.437441	0.000535562	clfA	Clumping factor A (Fibrinogen receptor A) (Fibrinogen-binding protein A)	cell wall
	P0A0B7	0.435527	0.000671272	ahpC	Alkyl hydroperoxide reductase C (EC 1.11.1.26)	cytosol
	Q2G0X9	0.433229	0.00795869	ssl1	Staphylococcal superantigen-like 1 (EC 3.4.21.-)	extracellular region
	Q2G013	0.431739	0.0083797	SAOUHSC_00814	Truncated secreted von Willebrand factor-binding protein (Coagulase) VWbp, putative
	Q2G2Y0	0.42916	0.000617744	ssl7	Staphylococcal superantigen-like 7	extracellular region
	Q2FXI6	0.419824	0.00101052	SAOUHSC_01860	Thioredoxin domain-containing protein
	Q2G1D3	0.41929	0.003106	SAOUHSC_00192	Coagulase
	Q2G006	0.409422	0.00451992	SAOUHSC_00822	Uncharacterized protein
	Q2FZ51	0.408002	0.000569646	acpP	Acyl carrier protein (ACP)	cytosol
	Q2FVT8	0.403633	0.00682855	SAOUHSC_02604	Uncharacterized protein
	gene_197	0.402055	0.00274244	gene_197	Uncharacterized protein
	Q2FWZ8	0.400948	9.88575e-05	ftnA	Bacterial non-heme ferritin (EC 1.16.3.2)	cytoplasm
	Q2G0L4	0.399498	0.0238979	sdrD	Serine-aspartate repeat-containing protein D	cell wall
	Q2G2J2	0.39878	0.00763085	ssaA2	Staphylococcal secretory antigen ssaA2	extracellular region
	Q2FVR0	0.396156	0.010382	hrtB	Putative hemin transport system permease protein HrtB	integral component of membrane
	Q2FVX8	0.392836	0.00452216	SAOUHSC_02544	Molybdenum cofactor biosynthesis protein B	cytosol
	Q2FZF0	0.391493	0.00319643	isdB	Iron-regulated surface determinant protein B	cell wall
	Q2FV31	0.388945	0.00449924	SAOUHSC_02908	Probable ketoamine kinase SAOUHSC_02908 (EC 2.7.1.-)
	Q2FVK8	0.388144	8.28414e-05	gpmA	2,3-bisphosphoglycerate-dependent phosphoglycerate mutase (EC 5.4.2.11)
	Q2G170	0.387139	0.000281298	SAOUHSC_00284	5'-nucleotidase, lipoprotein e(P4) family	cell outer membrane
	Q2G0M7	0.385806	0.000181527	hchA	Protein/nucleic acid deglycase HchA	cytoplasm
	Q2FZC2	0.385542	0.000109619	SAOUHSC_01110	Fibrinogen-binding protein	extracellular space
	gene_187	0.378019	0.00264284	gene_187	Uncharacterized protein
	Q2G2K8	0.375206	0.000385816	ureE	Urease accessory protein UreE	cytoplasm
	gene_1727	0.374425	0.00428857	gene_1727	Uncharacterized protein
	Q2G155	0.373839	0.00504234	lip2	Lipase 2 (EC 3.1.1.3)	extracellular region
	Q2FV27	0.363128	7.4438e-06	SAOUHSC_02912	3-dmu-9_3-mt domain-containing protein
	Q2FWW1	0.35976	0.000166885	SAOUHSC_02161	MHC class II analog protein
	Q2G190	0.358608	0.0299682	SAOUHSC_00256	Peptidase C51 domain-containing protein
	Q2FXV1	0.355188	0.000916674	SAOUHSC_01730	UPF0337 protein SAOUHSC_01730
	Q2G1J4	0.353126	5.7891e-05	SAOUHSC_00128	Cap5O protein/UDP-N-acetyl-D-mannosaminuronic acid dehydrogenase (EC 1.1.1.-)
	Q2FZU3	0.350597	0.00198498	SAOUHSC_00897	GP-PDE domain-containing protein
	Q2FVE2	0.335297	0.00183072	SAOUHSC_02772	Uncharacterized protein
	Q2G188	0.322276	0.000341889	esaA	Type VII secretion system accessory factor EsaA	integral component of membrane
	Q2FZU2	0.319254	0.000768352	argH	Argininosuccinate lyase (ASAL) (EC 4.3.2.1)	cytoplasm
	Q2G1I1	0.312377	0.00168271	SAOUHSC_00142	Formate dehydrogenase (FDH) (EC 1.17.1.9)	cytoplasm
	Q2FZK7	0.305511	2.17998e-05	atl	Bifunctional autolysin [Includes: N-acetylmuramoyl-L-alanine amidase (EC 3.5.1.28)	extracellular region
	Q2FZU1	0.299885	0.000681297	argG	Argininosuccinate synthase (EC 6.3.4.5)	cytoplasm
	gene_50	0.298702	9.18084e-06	gene_50	Uncharacterized protein
	Q2G105	0.288742	0.000510004	SAOUHSC_00356	Uncharacterized protein
	Q2G012	0.287424	0.00927674	emp	Extracellular matrix protein-binding protein emp	cell surface
	Q2FV10	0.286468	0.00295966	SAOUHSC_02933	Betaine aldehyde dehydrogenase (EC 1.2.1.8)
	Q2G1P3	0.280334	0.00266349	SAOUHSC_00061	Uncharacterized protein
	Q2G2K6	0.257925	0.00154326	ureB	Urease subunit beta (EC 3.5.1.5)	cytoplasm
	Q2FXX5	0.251126	0.00971608	SAOUHSC_01705	Enterotoxin family protein	extracellular region
	Q2FVE0	0.247142	3.43213e-05	SAOUHSC_02774	CMD domain-containing protein
	Q2FV63	0.233324	0.000470963	copZ	Copper chaperone CopZ	cytoplasm
	Q7X2S2	0.229052	0.000348535	arcC2	Carbamate kinase 2 (EC 2.7.2.2)	cytosol
	Q2G2P4	0.223962	0.000927067	SAOUHSC_00202	Uncharacterized protein
	Q2G0U9	0.21816	9.40093e-05	sle1	N-acetylmuramoyl-L-alanine amidase sle1 (EC 3.5.1.28)	cell surface
	Q2FUX8	0.211813	0.000231984	argF	Ornithine carbamoyltransferase (OTCase) (EC 2.1.3.3)	cytoplasm
	Q2FXV2	0.206066	0.000562586	SAOUHSC_01729	Uncharacterized protein
	Q2FUX7	0.181296	1.9481e-05	arcA	Arginine deiminase (ADI) (EC 3.5.3.6)	cytoplasm
	Q2FUY1	0.150198	0.0204727	arcR	HTH-type transcriptional regulator ArcR	cytosol
	Q2FV55	0.139445	0.00589621	ssaA	Staphylococcal secretory antigen SsaA	extracellular region
	gene_2710	0.0502477	0.00037502	gene_2710	Uncharacterized protein
	gene_2744	0.00289127	0.000535021	gene_2744	Uncharacterized protein
	gene_2770	0.00128357	1.63596e-06	gene_2770	Uncharacterized protein
DAPR compared to WT (presence of elasnin)	Q2G0I5	7.10925	0.0201717	SAOUHSC_00580	UPF0741 protein SAOUHSC_00580
	Q2G126	4.27672	3.17796e-05	SAOUHSC_00330	Uncharacterized protein
	Q2FZ30	3.93281	0.00153915	xerC	Tyrosine recombinase XerC	cytoplasm
	Q2FVM0	3.92051	0.00639414	SAOUHSC_02682	Uroporphyrinogen III methylase (EC 2.1.1.107)
	Q2FXI2	3.77299	0.0210389	trmB	tRNA (guanine-N(7)-)-methyltransferase (EC 2.1.1.33)	tRNA methyltransferase complex
	Q2FXF3	3.48463	0.00340908	SAOUHSC_01896	Uncharacterized protein
	Q2G0F1	3.38586	0.0181171	SAOUHSC_00618	Uncharacterized protein	integral component of membrane
	Q2FXF5	3.13647	0.00721761	arsC	Arsenate reductase (EC 1.20.4.4)	cytoplasm
	gene_2659	2.99501	0.0130055	gene_2659	Uncharacterized protein
	Q2FZ60	2.96118	0.00858095	rpmB	50S ribosomal protein L28	ribosome
	Q2FW10	2.92549	0.00320427	rpsS	30S ribosomal protein S19	cytosolic small ribosomal subunit
	Q2FXG9	2.85524	0.000231243	SAOUHSC_01878	Uncharacterized protein
	Q2FZ78	2.78365	0.000262524	SAOUHSC_01163	Pseudouridine synthase (EC 5.4.99.-)
	Q2FY15	2.78318	7.28378e-05	cshB	DEAD-box ATP-dependent RNA helicase CshB (EC 3.6.4.13)	cytosol
	Q9F0R1	2.7684	0.00105111	sarR	HTH-type transcriptional regulator SarR (Staphylococcal accessory regulator R)	cytoplasm
	P48940	2.67365	0.000120831	rpsG	30S ribosomal protein S7	cytosolic small ribosomal subunit
	Q2G0V3	2.66371	0.0065362	SAOUHSC_00422	Trans-sulfuration enzyme family protein, putative	cytoplasm
	Q2FZ56	2.65669	9.23176e-05	fapR	Transcription factor FapR (Fatty acid and phospholipid biosynthesis regulator)
	Q2FZW2	2.63496	0.00646982	SAOUHSC_00873	NifU domain-containing protein
	gene_2657	2.53429	0.00505673	gene_2657	Uncharacterized protein
	Q2FUV7	2.42084	0.00784308	SAOUHSC_02994	Uncharacterized protein
	Q2FXQ9	2.4178	0.00212266	hemA	Glutamyl-tRNA reductase (GluTR) (EC 1.2.1.70)
	Q2FY19	2.39624	0.0049172	fur	Ferric uptake regulation protein (Ferric uptake regulator)	cytoplasm
	Q2G1F2	2.3696	8.31196e-05	azoR	FMN-dependent NADH-azoreductase (EC 1.7.1.17)
	Q2FYG5	2.3494	0.00276016	SAOUHSC_01487	Menaquinone biosynthesis methyltransferase, putative (EC 2.1.1.-)
	Q2FVB4	2.33761	0.0177126	SAOUHSC_02820	ABC transporter domain-containing protein
	gene_2520	2.27372	0.0170253	gene_2520	Uncharacterized protein
	Q2FY28	2.14025	0.0066903	SAOUHSC_01645	Thiamine_BP domain-containing protein
	Q2FUS7	2.11451	0.0204915	trhO	tRNA uridine(34) hydroxylase (EC 1.14.-.-)
	Q2G1L4	2.10658	0.00439916	SAOUHSC_00108	Uncharacterized protein
	Q2FY74	2.097	0.000428726	xerD	Tyrosine recombinase XerD	cytoplasm
	Q2FZV0	2.08043	0.00415681	SAOUHSC_00890	Uncharacterized protein
	Q2FXG1	2.01102	0.0024738	ribBA	Riboflavin biosynthesis protein RibBA [Includes: 3,4-dihydroxy-2-butanone 4-phosphate synthase (DHBP synthase)	cytosol
	Q2G0M7	0.499852	0.00214717	hchA	Protein/nucleic acid deglycase HchA (EC 3.1.2.-)	cytoplasm
	Q2FUX0	0.499581	0.00461023	SAOUHSC_02975	EIIA (EIII) (Mannitol-specific phosphotransferase enzyme IIA component) (PTS system mannitol-specific EIIA component)	integral component of membrane
	Q2G1K8	0.49871	0.0195705	SAOUHSC_00114	Capsular polysaccharide biosynthesis protein, putative	integral component of membrane
	Q2FZ51	0.494611	0.0160287	acpP	Acyl carrier protein (ACP)	cytosol
	O33599	0.492931	0.00490476	lytM	Glycyl-glycine endopeptidase LytM (EC 3.4.24.75)	extracellular region
	Q2FWI1	0.488833	0.0211206	kdpC	Potassium-transporting ATPase KdpC subunit	integral component of plasma membrane
	Q2FXM0	0.488644	0.0169523	SAOUHSC_01815	UPF0173 metal-dependent hydrolase SAOUHSC_01815
	Q2G2C9	0.487317	0.00189443	SAOUHSC_01245	Ribosomal_L7Ae domain-containing protein
	Q2G1K3	0.487129	0.00193117	SAOUHSC_00119	Capsular polysaccharide synthesis enzyme Cap8F
	Q2FV65	0.485554	0.00398355	SAOUHSC_02872	Uncharacterized protein
	Q2FUY2	0.481105	2.86299e-05	clfB	Clumping factor B (Fibrinogen receptor B) (Fibrinogen-binding protein B)	cell wall
	Q2FV74	0.480987	0.000188506	clpL	ATP-dependent Clp protease ATP-binding subunit ClpL
	Q2G011	0.474471	0.000228748	SAOUHSC_00817	Uncharacterized protein
	Q2FVR1	0.47237	0.0171034	hrtA	Putative hemin import ATP-binding protein HrtA (EC 7.6.2.-)	plasma membrane
	Q2G015	0.471313	6.37175e-05	clfA	Clumping factor A (Fibrinogen receptor A) (Fibrinogen-binding protein A)	cell wall
	Q2G0X9	0.458786	0.0102387	ssl1	Staphylococcal superantigen-like 1 (EC 3.4.21.-)	extracellular region
	Q2FV27	0.455238	0.00389139	SAOUHSC_02912	3-dmu-9_3-mt domain-containing protein
	Q2G1J5	0.454796	0.00943772	SAOUHSC_00127	Cap5N protein/UDP-glucose 4-epimerase, putative (EC 5.1.3.2)
	Q2G1T3	0.44993	0.0201933	SAOUHSC_00831	Organic hydroperoxide resistance protein-like
	Q2G1K4	0.446571	0.000530475	SAOUHSC_00118	UDP-galactose 4-epimerase
	Q2G1H1	0.444343	0.00562626	SAOUHSC_00152	Isochorismatase domain-containing protein
	Q2FVK8	0.443372	0.000483934	gpmA	2,3-bisphosphoglycerate-dependent phosphoglycerate mutase
	Q2FWB1	0.437069	0.000270623	SAOUHSC_02387	NAD(P)-bd_dom domain-containing protein
	P02976	0.432237	1.62711e-05	spa	Immunoglobulin G-binding protein A (IgG-binding protein A) (Staphylococcal protein A) (SpA)	cell wall
	Q2G0F2	0.431699	0.00188933	SAOUHSC_00617	Uncharacterized protein
	Q2FVE7	0.429106	0.0015976	cntA	Metal-staphylopine-binding protein CntA	ATP-binding cassette (ABC) transporter complex
	Q2G222	0.407214	0.000129021	SAOUHSC_02979	N-acetylmuramoyl-L-alanine amidase domain-containing protein SAOUHSC_02979	extracellular region
	Q2FVK1	0.404663	0.000336069	hlgB	Gamma-hemolysin component B	extracellular region
	Q2FV63	0.401588	0.00136659	copZ	Copper chaperone CopZ	cytoplasm
	Q2G006	0.397466	0.00226219	SAOUHSC_00822	Uncharacterized protein
	Q2G2J2	0.394195	0.00270196	ssaA2	Staphylococcal secretory antigen ssaA2	extracellular region
	Q2G2P4	0.39409	0.000939748	SAOUHSC_00202	Uncharacterized protein
	Q2FZF0	0.392678	0.00153608	isdB	Iron-regulated surface determinant protein B (Fur-regulated protein B) (Staphylococcus aureus surface protein J)	cell wall
	Q2FZB8	0.390711	9.82617e-06	SAOUHSC_01114	Fibrinogen-binding protein	extracellular space
	Q2FZU2	0.389941	0.000522665	argH	Argininosuccinate lyase (ASAL) (EC 4.3.2.1)	cytoplasm
	Q2FV31	0.385581	0.00071558	SAOUHSC_02908	Probable ketoamine kinase SAOUHSC_02908 (EC 2.7.1.-)
	P14738	0.384467	0.000237258	fnbA	Fibronectin-binding protein A (FnbpA)	cell wall
	Q2G105	0.371185	0.00162318	SAOUHSC_00356	Uncharacterized protein
	Q2G1J4	0.358255	0.00663673	SAOUHSC_00128	Cap5O protein/UDP-N-acetyl-D-mannosaminuronic acid dehydrogenase (EC 1.1.1.-)
	Q2FZC2	0.355793	0.0104083	SAOUHSC_01110	Fibrinogen-binding protein	extracellular space
	gene_1967	0.353355	0.00100106	gene_1967	Uncharacterized protein
	Q2G188	0.348217	0.000925442	esaA	Type VII secretion system accessory factor EsaA	integral component of membrane
	Q2FZU1	0.347775	7.47644e-05	argG	Argininosuccinate synthase (EC 6.3.4.5)	cytoplasm
	Q2FZU3	0.344985	1.13069e-05	SAOUHSC_00897	GP-PDE domain-containing protein
	Q2G0L4	0.344431	0.00533149	sdrD	Serine-aspartate repeat-containing protein D	cell wall
	Q2G1P3	0.33817	7.84429e-05	SAOUHSC_00061	Uncharacterized protein
	gene_187	0.328118	0.0139737	gene_187	Uncharacterized protein
	Q2FZK7	0.321618	3.18458e-05	atl	Bifunctional autolysin [Includes: N-acetylmuramoyl-L-alanine amidase (EC 3.5.1.28)	extracellular region
	Q2G170	0.311293	0.000105424	SAOUHSC_00284	5'-nucleotidase, lipoprotein e(P4) family	cell outer membrane
	Q2G0U9	0.298635	0.00236592	sle1	N-acetylmuramoyl-L-alanine amidase sle1 (EC 3.5.1.28)	cell surface
	Q2FVE2	0.296883	0.00641303	SAOUHSC_02772	Uncharacterized protein
	gene_50	0.295127	0.000615354	gene_50	Uncharacterized protein
	Q2FVG1	0.285566	0.00964213	SAOUHSC_02753	Membrane protein, putative	integral component of plasma membrane
	gene_1727	0.279433	3.83383e-05	gene_1727	Uncharacterized protein
	Q2FWW1	0.251318	0.00706925	SAOUHSC_02161	MHC class II analog protein
	Q7X2S2	0.245133	0.000632501	arcC2	Carbamate kinase 2 (EC 2.7.2.2)	cytosol
	Q2G1D3	0.243823	0.000680991	SAOUHSC_00192	Coagulase
	Q2FUX8	0.24327	6.83225e-06	argF	Ornithine carbamoyltransferase (OTCase) (EC 2.1.3.3)	cytoplasm
	Q2FYP0	0.240149	0.0084093	asd	Aspartate-semialdehyde dehydrogenase (ASA dehydrogenase) (ASADH) (EC 1.2.1.11)
	Q2G190	0.238197	0.00237406	SAOUHSC_00256	Peptidase C51 domain-containing protein
	Q2FVE0	0.234741	0.000630895	SAOUHSC_02774	CMD domain-containing protein
	Q2FXX5	0.219745	0.00456061	SAOUHSC_01705	Enterotoxin family protein	extracellular region
	Q2FUX7	0.191959	5.72902e-05	arcA	Arginine deiminase (ADI) (EC 3.5.3.6)	cytoplasm
	Q2FV81	0.176851	0.000154475	SAOUHSC_02855	LysM domain protein (EC 3.5.1.28)
	Q2G1I8	0.160284	0.00360713	SAOUHSC_00134	Uncharacterized protein
	Q2G155	0.159938	7.12874e-06	lip2	Lipase 2 (EC 3.1.1.3)	extracellular region
	gene_2764	0.131989	0.0112245	gene_2764	Uncharacterized protein
	Q2FXV2	0.124213	0.0118038	SAOUHSC_01729	Uncharacterized protein
	Q2FUY1	0.111562	0.000565147	arcR	HTH-type transcriptional regulator ArcR	cytosol
	Q2FV55	0.0729183	0.000361228	ssaA	Staphylococcal secretory antigen SsaA	extracellular region
	gene_2710	0.0659049	0.003236	gene_2710	Uncharacterized protein
	gene_2770	0.00319877	0.000318638	gene_2770	Uncharacterized protein
	gene_2744	0.00258553	4.82783e-05	gene_2744	Uncharacterized protein
